# Supplementary material for: The Sexual Function Evaluation Questionnaire (SFEQ) to Evaluate Effectiveness of Treatment for Sexual Difficulties: Development and Validation in a Clinical Sample
Source: J Sex Res. Author manuscript; Available in PMC 2024 Dec 8. (PMC7616988; doi:10.1080/00224499.2021.1986800)
Supplement: Supplemental Material [file EMS157716-supplement-Supplemental_Material.zip]

Archive with 2 entries (2 files):
- Supplemental File validation and scoring.docx
- Supplementary File -Factor-item loadings SFEQ.docx
